# Supplementary material for: Antioxidant Effects of Caffeic Acid Lead to Protection of Drosophila Intestinal Stem Cell Aging
Source: Front Cell Dev Biol. 2021 Sep 9;9:735483. doi: 10.3389/fcell.2021.735483 (PMC8458758; doi:10.3389/fcell.2021.735483)
Supplement: Supplementary Table 1 — Drosophila lines in this study. [file Table_1.XLSX]

## Sheet: Sheet1
	Supplementary Table S1. The used Drosophila lines
	Drosophila lines	Source	Identifier
	Wild-type line: w1118	Bloomington Drosophila Stock Center	BDSC: 3605
	esg-GFP/CyO (Carnegie Protein Trap line esgCB02017)	from Allan Spradling	N/A
	esgts-GAL4 line: esg-GAL4, UAS-GFP, tub-Gal80ts/CyO	from Benjamin Ohlstein	N/A
	UAS-luciferase line: y[1] v[1]; P{UAS-LUC.VALIUM10}attP2	Bloomington Drosophila Stock Center	BDSC: 35788
	UAS-lacZ line	from Allan Spradling	N/A
	UAS-Cat line: w[1]; P{w[+mC]=UAS-Cat.A}2	Bloomington Drosophila Stock Center	BDSC: 24621
	Keap1 RNAi: P{VSH330323}attP40	Vienna Drosophila Resource Center	VDRC: v330323
	Cat RNAi: y[1] sc[*] v[1] sev[21]; P{y[+t7.7] v[+t1.8]=TRiP.GL01541}attP40	Bloomington Drosophila Stock Center	BDSC: 43197
	w[1118] P{w[+mC]=UAS-bsk. DN}2	Bloomington Drosophila Stock Center	BDSC: 6409
	y[1] w[1118]; P{w[+mC]=UAS-hep.CA}4	Bloomington Drosophila Stock Center	BDSC: 6406
