# Supplementary material for: Antioxidant Effects of Caffeic Acid Lead to Protection of Drosophila Intestinal Stem Cell Aging
Source: Front Cell Dev Biol. 2021 Sep 9;9:735483. doi: 10.3389/fcell.2021.735483 (PMC8458758; doi:10.3389/fcell.2021.735483)
Supplement: Supplementary Table 2 — Reagent table. [file Table_2.XLSX]

## Sheet: Sheet1
	Supplementary Table S2. Reagent Table
	Reagent	Source	Dilution
	Chicken polyclonal anti-GFP	Abcam Cat# ab13970 RRID:AB_300798	1: 2000
	Rabbit anti-phosphoHistone H3 (Ser10)	Millipore Cat# 06-570 RRID:AB_310177	1: 1000
	Mouse anti-Delta	DSHB Cat# C594.9B RRID:AB_528194	1: 50
	Rabbit anti-pJNK	Promega Cat# V7932	1: 150
